# Supplementary material for: The relationship between proteome size, structural disorder and organism complexity
Source: Genome Biol. 2011 Dec 19;12(12):R120. doi: 10.1186/gb-2011-12-12-r120 (PMC3334615; doi:10.1186/gb-2011-12-12-r120)
Supplement: Additional file 3 — Prokaryotic and eukaryotic species used in our analysis, their reduced proteome size and their biological complexity. This table also contains data related to disorder, binary protein-protein interactions, protein binding sites located in disordered regions of proteins and alternative splicing. [file gb-2011-12-12-r120-S3.XLSX]

## Sheet: Supp_Table_S1
Supplementary Table S1.
List of prokaryotic and eukaryotic species used in our analysis, their reduced proteome size (number of proteins, if more than one protein forms belonged to one gene, we counted only the longest transcript) and the number of their different cell types as the characteristic feature of biological complexity. This table also contains data related to disorder, binary protein-protein interactions from…
	species name	abbreviation of species names	complexity (mean number of different cell types)	reduced proteome size	mean disorder of the proteome (%)	mean percentage of disordered binding site residues in the proteome (%)	mean number of disordered binding sites per protein	total number of disordered binding sites	mean length of proteins	total number of interactions (STRING)	total number of interacting proteins (STRING)	mean number of interactions/protein (STRING)	number of medium conf. Interactions (STRING)	number of proteins in medium conf. Interactions (STRING)	mean number of medium conf. interactions/proteins (STRING)	number of high conf. interactions(STRING)	number of proteins in high conf. Interactions (STRING)	mean number of high conf. interactions/proteins (STRING)	number of genes inASAPII database	number of proteins with alternative splicing (ASAPII)	number of splice events (number of isoforms) (ASAPII)	proteins with alternative splicing (%) (ASAPII)	mean number of isoforms per gene (ASAPII)	mean number of exons per isoform (ASAPII)	mean of avearge exon number per gene (ASAPII)
bacteria	Mycoplasma genitalium	MYCGE	1	483	4.8	3.1	0.92	446	365.6	34514	476	72.5	14682	475	30.9	5188	455	11.4
	Mycoplasma pneumoniae	MYCPN	1	687	8.6	5.19	1.6	1097	349
	Bartonella bacilliformis	BARBK	1	1255	6.08	3.54	0.89	1090	303.4
	Helicobacter pylori	HELPJ	1	1488	5.32	3.21	0.87	1296	331.3
	Streptococcus pyogenes	STRP1	1	1693	5.09	2.79	0.76	1294	304.1
	Neisseria meningitidis	NEIMA	1	1887	6.84	3.96	1.17	2200	300.9	208586	2047	101.9	61514	2031	30.3	13976	1651	8.5
	Actinobacillus succinogenes	ACTSZ	1	2077	4.47	2.5	0.79	1650	326
	Clostridium tetani	CLOTE	1	2414	2.26	1.53	0.62	1492	335.2
	Staphylococcus epidermidis	STAEQ	1	2492	6.8	4.17	1.27	3166	286.9
	Lactobacillus plantarum	LACPL	1	3051	6.03	3.02	0.93	2834	304.3
	Brucella abortus	BRUAB	1	3077	8.22	4.58	1.06	3257	288.5
	Clostridium botulinum	CLOBH	1	3590	3.08	2.1	0.58	2077	293.1
	Mycobacterium tuberculosis	MYCTU	1	3948	12.36	6.22	1.63	6441	336.2
	Yersinia enterocolitica	YERE8	1	4021	5.46	2.75	0.87	3510	320.9
	Escherichia coli	ECOLI	1	4364	5.61	3.07	0.94	4114	314.7	729376	4124	176.9	179490	4108	43.7	50970	3716	13.7
	Salmonella typhimurium	SALTY	1	4532	5.98	3.21	0.96	4344	313.5
	Paracoccus denitrificans	PARDP	1	5019	9.83	5.07	1.31	6571	311.2
	Bacillus anthracis	BACAN	1	5311	4.89	2.99	0.69
	Pseudomonas aeruginosa	PSEAE	1	5558	6.92	3.5	1.04	5753	334
	Sinorhizobium medicae	SINMW	1	6145	8.37	4.41	1.08	6626	312.7
	Ralstonia eutropha	RALEH	1	6614	8.65	4.31	1.19	7849	326.2
	Myxococcus xanthus	MYXXD	1	7314	15.54	9.1	2.51	18388	379.4
	Streptomyces coelicolor	STRCO	1	8038	19.45	11.09	2.77	22297	327.1	816826	8054	101.4	134238	8013	16.8	39326	5508	7.14
protozoa	Dictyostelium discoideum	Ddi	4.65	13459	20.71	12.36	4.73	63679	526.1	128510	4417	29.1	35232	2405	14.6	15404	1562	9.86
	Trypanosoma brucei	Tbr	7.85	9192	19.18	11.66	4.58	42102	526.8
	Leishmania major	Lma	7.85	8302	23.81	15.06	7.18	59618	631
	Phytophthora ramorum	Pra	7.85	15743	20.68	12.66	4.32	67998	475.3
	Entamoeba histolytica	Ehi	4.65	9772	11.24	6.44	1.91	18642	388.8
	Theileria annulata	Tan	7.85	3795	12.22	7.26	3.25	12339	534.1
	Plasmodium falciparum	Pfa	7.85	5405	17.37	11.2	8.26	44630	751.1
fungi	Neurospora crassa	Ncr	5.55	9845	32.53	21.09	6.15	60498	485.6
	Emericella nidulans (Aspergillus n.)	Eni	5.55	10665	22.8	14.54	4.6	49137	481.2
	Schizosaccharomyces pombe	Spo	4.35	5021	15.55	9.01	3.17	15937	471	187162	3791	49.4	81130	3202	25.3	57902	2614	22.2
	Saccharomyces cerevisiae	Sce	3.05	6698	16.77	10.04	3.69	24714	449.7	491564	6015	81.7	245174	5863	41.8	132404	5234	25.3
	Kluyveromyces lactis	Kla	3.05	5076	17.7	10.58	3.73	18909	484.6
	Yarrowia lipolytica	Yli	3.05	6448	23.33	14.35	4.6	29639	486.9
	Encephalitozoon cuniculi	Ecu	3.35	4806	8.96	5.17	1.4	6731	351.8
	Phanerochaete chrysosporium	Pch	4.35	11777	25.79	17.07	2.47	29043	281.5
	Ustilago maydis	Uma	4.35	6785	30.1	19.28	7.48	50726	590.1
plant	Chlamydomonas reinhardtii	Cre	12.5	15143	23.2	15.1	4.64	70269	442.9
	Micromonas pusilla	Mpu	12.5	10269	28.89	17.95	5.69	58472	448.4
	Ostreococcus lucimarinus	Olu	12.5	7603	17.96	10.06	3.31	25176	403.7
	Ostreococcus tauri	Ota	12.5	7886	23.97	14.05	4.11	32381	428.6
	Volvox carteri	Vca	14.5	14436	26.08	17.14	6.95	100302	568.2
	Physcomitrella patens	Ppa	22	35936	18.02	10.65	3.18	114336	363.1
	Selaginella moellendorfii	Smo	25	34721	11.49	6.93	2.29	79544	393.6
	Brachypodium distachyon	Bdi	27.25	26552	20.12	12.57	3.64	96540	427.1
	Zea mays	Zma	27.25	92413	23.96	15.78	2.65	245165	244.1
	Oryza sativa	Osa	27.25	26777	22.02	14.05	3.47	92855	398.4
	Sorghum bicolor	Sbi	27.25	32886	21.16	13.45	3.41	112071	383.9
	Arabidopsis thaliana	Ath	27.25	32983	17.43	10.6	3.2	105389	417.1	747570	11119	67.2	218524	7193	30.4	166184	4711	35.3
	Vitis vinifera	Vvi	27.25	22511	12.45	8.18	4.97	111937	814.4
	Populus balsamifera	Pba	28.5	40521	13.91	9.42	2.47	100042	339.8
protostomia	Amphimedon queenslandica	Aqu	16	9755	14.57	9.49	3.79	37014	534.1
	Hydra magnipapillata	Hma	22	17221	11.23	6.18	2.36	40637	425.4
	Nematostella vectensis	Nve	22	24773	14.85	9	2.3	56969	334.7
	Caenorhabditis elegans	Cel	28.5	20176	16.48	10.21	3.19	64460	416.2	300924	8570	35	80236	5780	13.9	29560	2682	11	11776	1330	13592	11.3	1.15	4.8	4.5
	Daphnia pulex	Dpu	50	30611	21.2	13.4	3.02	92570	327.2
	Anopheles gambiae	Aga	64	12457	20.8	13.25	4.33	53984	473.8										7081	834	8184	11.8	1.16	3	2.9
	Drosophila melanogaster	Dme	64	14141	23.69	15.12	5.65	79897	526.3	756888	11620	65.1	172762	7277	23.7	89990	4480	20.1	9087	2492	13426	27.4	1.48	4.7	4.1
deuterostomia	Ciona intestinalis	Cin	74	14180	18.66	11.5	3.05	43199	371	135284	6651	20.3	32046	3882	8.26	9976	2030	4.91
	Branchiostoma floridae	Bfl	100	28621	19.59	12.15	4.22	120894	463.2
	Danio rerio	Dre	119.5	21322	18.81	11.49	3.97	84625	457.4	240372	11492	20.9	48176	5773	8.35	15734	2493	6.31	10503	1996	13086	19	1.25	5.7	5.4
	Tetraodon nigroviridis	Tni	119.5	19602	19.39	12.2	4.63	90758	504.9
	Takifugu rubripes	Tru	119.5	18523	19.53	12.21	5.25	97174	563.9
	Xenopus tropicalis	Xtr	129.5	18023	17.63	10.64	3.73	67157	458.3	313542	11938	26.3	62076	6932	8.95	16802	3073	5.47	9721	2965	15102	30.5	1.55	6.3	5.5
	Anolis carolinensis	Aca	140	15622	19.69	12.05	5.28	82491	566.3
	Gallus gallus	Gga	154	16736	20.13	12.62	4.46	74696	486.7	378454	11128	34	145232	7529	19.3	109.66	4550	24.1	8410	2511	12287	29.9	1.46	5.5	5
	Felis silvestris cattus	Fca	159	15048	22.51	14.36	4.63	69695	451.6
	Canis familiaris	Cfa	159	19305	21.89	14.02	5.23	100978	528.8
	Bos taurus	Bta	159	21036	20.88	13.43	4.72	99328	495.8										9938	3449	16147	34.7	1.62	5.9	5.2
	Rattus norvegicus	Rno	159	22503	21.28	13.61	4.65	104679	477.8										11539	3168	16681	27.5	1.45	6.1	5.3
	Mus musculus	Mmu	159	23873	20.93	13.48	4.7	112186	485	1450714	16554	87.6	457454	14072	32.5	248262	10019	24.8	14807	7845	34706	53	2.34	8.5	6.5
	Tupaia belangeri	Tbe	159	15458	30.33	12.32	4.65	71967	526.8
	Pan troglodytes	Ptr	169	19829	22.83	14.63	5.34	105855	525.9
	Homo sapiens	Hsa	169	21785	23.03	14.86	5.38	117170	523.9	2472430	17078	144.8	817238	15858	51.5	354536	12784	27.7	17739	10260	56430	57.8	3.18	9.1	6.3
