# Supplementary material for: The relationship between proteome size, structural disorder and organism complexity
Source: Genome Biol. 2011 Dec 19;12(12):R120. doi: 10.1186/gb-2011-12-12-r120 (PMC3334615; doi:10.1186/gb-2011-12-12-r120)
Supplement: Additional file 4 — Data related to disorder of proteins including SCOP domains in different prokaryotes and eukaryotes. [file gb-2011-12-12-r120-S4.XLSX]

## Sheet: Supp_Table_S2
Supplementary Table S2.
Data related to disorder of proteins including SCOP domains in different prokaryotes and eukaryotes. Expanding domains mean proteins, which contain SCOP domains that belong to protein families, the expansion of which correlates with biological complexity. Non-expanding domains mean proteins, which contain domains that belong to protein families the expansion of which does not correlate with biolo…
	complexity	mean disorder of expanding domains (%)	number of expanding domains	mean length of expanding domains (%)	mean disorder of non-expanding domains (%)	number of non-expanding domains	mean length of non-expanding domains (%)	mean disorder of all domains (%)	amount of all domains (%) in the fiunction of proteome size	mean length of all domains (%)	number of all domains (%)	mean disorder of the proteome (%)	proteome size	mean length of proteins in the proteome
MYCGE	1	13.45	2	359	6.49	29	336.1	6.44	13.0435	349.2	63	4.8	483	365.6
MYCPN	1	8.58	4	357.3	7.03	29	381.3	8.66	10.3348	365.3	71	8.6	687	349
BARBK	1	11.6	5	362.2	6.36	91	383.7	6.96	15.4582	375.8	194	6.08	1255	303.4
HELPJ	1	0.66	3	213	5.13	69	376.4	4.71	10.7527	359.7	160	5.32	1488	331.3
STRP1	1	0.96	11	312.1	5.48	121	371.9	5.9	16.775	358.2	284	5.09	1693	304.1
NEIMA	1	8.31	11	349	6.93	188	360.9	7.42	20.0318	358.1	378	6.84	1887	300.9
ACTSZ	1	6.97	29	329.6	4.89	299	332.4	5.47	27.8286	332.3	578	4.47	2077	326
CLOTE	1	0.78	13	297.4	3.4	120	372.8	3.5	11.2262	389.6	271	2.26	2414	335.2
STAEQ	1	9.01	18	289.1	8.36	171	375.4	9.02	14.366	350.5	358	6.8	2492	286.9
LACPL	1	5.85	11	299.8	7.8	145	368.3	8.18	10.39	368.5	317	6.03	3051	304.3
BRUAB	1	15.37	10	340.4	8.02	174	360.3	8.24	12.5772	363.2	387	8.22	3077	288.5
CLOBH	1	2.39	14	326.7	3.7	148	341.4	3.9	9.58217	357.8	344	3.08	3590	293.1
MYCTU	1	14.16	11	323.9	10.54	180	348.9	10.88	9.65046	357.3	381	12.36	3948	336.2
YERE8	1	6.53	64	372.2	5.48	514	346.3	6.03	24.8446	337.1	999	5.46	4021	320.9
ECOLI	1	6.82	67	327.6	4.89	573	347.5	5.83	25.6416	334.9	1119	5.61	4364	314.7
SALTY	1	7.06	68	317.1	4.9	554	344.6	6.05	24.1395	332.7	1094	5.98	4532	313.5
PARDP	1	15.59	14	362.6	10.02	217	389.2	9.45	9.78283	375.3	491	9.83	5019	311.2
BACAN	1	4.6	37	303.7	4.43	270	336.7	4.51	11.2408	327.9	597	4.9	5311	334
PSEAE	1	6.18	48	307.6	5.93	407	338.7	6.58	14.9874	335.4	833	6.92	5558	312.7
SINMW	1	12.33	18	393.8	7.36	235	380.6	7.23	8.80391	372.7	541	8.37	6145	326.2
RALEH	1	9.75	24	326.3	7.5	332	371.2	7.87	10.3719	372.1	686	8.65	6614	379.4
MYXXD	1	12.68	18	365.3	9.36	186	397.5	10.05	5.6467	396.6	413	15.54	7314	327.1
STRCO	1	12.95	43	309.1	14.25	246	383.3	14.42	6.44439	382.7	518	19.45	8038	526.1
ddi	4.65	20.07	69	432.5	12.24	164	475.6	16.19	5.49818	472.8	740	20.71	13459	526.8
tbr	7.85	25.22	20	242.8	6.99	175	725.7	10.89	5.1349	489	472	19.18	9192	631
lma	7.85	20.92	29	430.2	10.89	137	476	12.34	5.82992	424.4	484	23.81	8302	475.3
pra	7.85	17.57	62	425.4	10.26	252	460.3	11.44	5.36746	427.2	845	20.69	15743	388.8
ehi	4.65	13.55	30	275.8	6.83	112	391.1	8.39	4.31846	341.9	422	11.24	9772	534.1
tan	7.85	17.71	17	210.4	6.09	50	497.8	9.43	5.7444	385.5	218	12.22	3795	751.1
pfa	7.85	18.56	17	302.2	7.61	79	467.5	10.89	5.56892	460.6	301	17.37	5405	485.6
ncr	5.55	33.88	49	509.4	14.4	231	512	19.05	6.35856	477.9	626	32.53	9845	481.2
eni	5.55	35.35	51	421.4	12.49	267	502.3	18.38	6.51664	461.6	695	22.8	10665	471
spo	4.35	29.27	54	442.8	9.04	168	494.9	13.33	11.1532	430.5	560	15.55	5021	449.7
sce	3.05	27.42	89	510.9	11.13	275	503.8	14.44	11.6751	454.2	782	16.77	6698	484.6
yli	3.05	27.27	48	439.9	11.53	196	490.1	16.31	9.02527	440.7	600	23.33	6648	486.9
ecu	3.35	6.63	23	212.1	5.95	68	387	7.13	4.72326	338.2	227	8.96	4806	351.8
pch	4.35	21.33	53	327.4	11.19	278	429.7	13.2	6.55515	378.6	772	25.79	11777	281.5
uma	4.35	31.91	46	453	15.34	177	513.2	19.4	8.20929	478.6	557	30.1	6785	590.1
cre	12.5	17.46	68	307	11.32	295	405.4	14.57	6.68956	334.7	1013	23.2	15143	442.9
mpu	12.5	19.87	39	396.5	13.73	172	475.3	16.44	4.26526	460.9	438	28.89	10269	448.4
olu	12.5	18.38	30	298	13.13	150	419.9	14.37	5.03749	413	383	17.96	7603	403.7
ota	12.5	32.4	28	434	16.22	141	550.1	18.18	4.9962	524.7	394	23.97	7886	428.6
vca	14.5	25.93	55	428.1	14.55	239	487	17.63	3.56747	531.5	515	26.08	14436	568.2
ppa	22	24.28	123	406.4	14.81	472	415.8	17.93	2.16774	544.8	779	18.02	35936	363.1
smo	25	25.67	131	437	12.74	465	427.6	16.86	2.30696	555.7	801	11.49	34721	393.6
bdi	27.25	25.75	149	389.2	17.89	491	416.8	22.98	2.94516	544.8	782	20.12	26552	427.1
zma	27.25	27.76	188	402.7	21.13	640	428.9	25.65	0.974971	561.2	901	23.96	92413	244.1
osa	27.25	22.33	165	361.5	13.93	963	375.5	16.99	9.3289	366.1	2498	22	26777	398.4
sbi	27.25	26.29	144	397.2	19.62	490	414.1	23.76	2.3992	521.8	789	21.16	32886	383.9
ath	27.25	19.7	240	385.7	12.37	1090	385.8	15.33	9.49883	397.4	3133	17.4	32983	417.1
vvi	27.25	19.99	242	937.2	15.38	1235	1175.2	19.53	8.65355	1345	1948	12.45	22511	814.4
pba	28.5	22.75	220	382.2	18.23	586	397.8	23.16	2.09521	542.1	849	13.91	40521	339.8
aqu	16	26.56	292	689.5	10.68	293	511.9	19.78	8.21117	690.6	801	14.57	9755	534.1
hma	22	20.38	353	619.7	13.56	321	433.8	19.37	4.78486	624.2	824	11.23	17221	425.4
nve	22	19.37	457	487.8	13.21	315	397.6	19.64	3.01134	550.1	746	14.85	24773	334.7
cel	28.5	28.09	245	790.1	12.89	277	380.9	18.6	6.80016	482.3	1372	16.48	20176	416.2
dpu	50	23.96	401	673.2	9.94	297	447.8	21.31	2.76371	661	846	21.2	30611	327.2
aga	64	30.27	394	768.4	9.34	241	477.7	20.99	12.0013	535	1495	20.8	12457	473.8
dme	64	35.94	398	890.5	10.76	289	497.6	24.44	11.7884	582.2	1667	23.69	14141	526.3
cin	74	26.42	417	580.8	8.06	239	445.6	18.34	10.9732	468.6	1556	18.66	14180	371
bfl	100	23.01	768	777.4	13.36	339	518.1	23.86	3.71056	827.7	1062	19.59	28621	463.2
dra	119.5	25.62	1927	593.3	10.73	514	461.5	20.61	23.1592	487.3	4938	18.81	21322	457.4
tni	119.5	25.62	1998	655.3	11.31	505	465.1	21.16	24.9107	531.8	4883	19.39	19602	504.9
tru	119.5	26.61	1973	720.1	11.07	479	512.8	21.99	25.6978	588.2	4760	19.53	18523	563.9
xtr	129.5	22.99	1598	573	8.76	503	428.1	18.67	23.1537	464.5	4173	17.63	18023	458.3
aca	140	26.7	1035	889.8	12.96	361	524.9	27.06	8.43682	946.7	1318	19.69	15622	566.3
gga	154	24.01	1474	693.7	8.81	390	485.5	19.9	20.7278	569.7	3469	20.13	16736	486.7
fca	159	24.7	1645	534.3	11.92	371	414.5	21.1	24.4086	457.1	3673	22.51	15048	451.6
cfa	159	24.04	2101	630.6	11.03	494	483.5	21.61	25.5737	526.9	4937	21.89	19305	528.8
bta	159	22.14	2470	566.7	9.89	520	460.9	19.93	25.3946	493.9	5342	20.88	21036	495.8
rno	159	23.09	2440	572.7	9.8	570	456.5	20	25.0189	492	5630	21.28	22503	477.8
mmu	159	20.97	2732	579.6	9.71	555	493.4	19.4	23.7758	519.2	5676	20.93	23873	485
tbe	159	32.09	1713	625.9	22.69	399	470.7	28.89	24.9644	524.8	3859	30.33	15458	526.8
ptr	169	23.55	2381	636.5	10.9	486	481.4	21.23	25.3013	547.6	5017	22.83	19829	525.9
hsa	169	22.06	2818	605	10.94	530	486.8	20.8	25.9353	539.9	5650	23.03	21785	523.9
